# Supplementary material for: Two-Step Ligand-Directed Covalent Fluorescent Labeling of the Adenosine A1‑Receptor That Maintains Its Orthosteric Binding Site’s Availability to Bind Ligands
Source: J Med Chem. 2026 Jan 8;69(3):2481–95. doi: 10.1021/acs.jmedchem.5c02389 (PMC12910660; doi:10.1021/acs.jmedchem.5c02389)
Supplement: Supplementary file 2 [file jm5c02389_si_002.csv]

compound	SMILES	AFFINITY (A1AR_human)	AFFINITY (A2AAR_human)	AFFINITY (A2BAR_human)	AFFINITY (A3AR_human)
4	O=C1C2=C(N=C(C3(CC4)CCC4(C(NCCNC(CCCNC(C5=CC(OC(CCC(NCCOCCOCCNC(O[C@H]6CCC/C([H])=C([H])/CC6)=O)=O)=O)=C(F)C=C5)=O)=O)=O)CC3)N2)N(CCCC)C(N1CCCC)=O	pKi= 7.78 ± 0.13 (5)	pKi= 5.73 ± 0.05 (4)	pKi= 5.39 ± 0.10 (5)	pKi < 5 (5)
6	O=C(NCCCCCC(NC(C(F)=C1)=CC=C1C(NCCC(NCCNC(C2(CC3)CCC3(CC2)C(N4)=NC5=C4C(N(CCCC)C(N5CCCC)=O)=O)=O)=O)=O)=O)COC6=CC=C(C=C6)/C=C/C7=[N+]8[B-](N9C(C=C8C=C7)=CC=C9C%10=CC=CS%10)(F)F	pKd= 8.11 ± 0.04 (5)	pKd= 7.48 ± 0.07 (5)	pKd= 7.68 ± 0.07 (4)	pKd= 5.96 ± 0.05 (4)
